# Supplementary material for: Combination Treatment of Topical Imiquimod Plus Anti-PD-1 Antibody Exerts Significantly Potent Antitumor Effect
Source: Cancers (Basel). 2021 Aug 5;13(16):3948. doi: 10.3390/cancers13163948 (PMC8391905; doi:10.3390/cancers13163948)
Supplement: Supplementary file 1 [file cancers-13-03948-s001.zip]

Archive with 1 entries (1 files):
- cancers-1325068-supplementary.pdf
